# Supplementary material for: Temporal Evolution of Multiday, Epileptic Functional Networks Prior to Seizure Occurrence
Source: Biomedicines. 2022 Oct 21;10(10):2662. doi: 10.3390/biomedicines10102662 (PMC9599905; doi:10.3390/biomedicines10102662)
Supplement: Supplementary file 1 [file biomedicines-10-02662-s001.zip]

Archive with 1 entries (1 files):
- biomedicines-1882434-supplementary.pdf
